# Supplementary material for: Novel developmental bases for the evolution of hypobranchial muscles in vertebrates
Source: BMC Biol. 2020 Sep 9;18:120. doi: 10.1186/s12915-020-00851-y (PMC7488077; doi:10.1186/s12915-020-00851-y)
Supplement: Supplementary file 2 — Additional file 2: Table S1. Lbx genes compared in this study. [file 12915_2020_851_MOESM2_ESM.xlsx]

## Sheet: Sheet1
Table S1. Lbx genes compared in this study
Common name	Species	Gene name	Reference number
Bristle worm	Platynereis dumerilii	Lbx	EF535839
Bobtail squid	Euprymna scolopes	Ladybird	AY675203
Amphioxus	Branchiostoma floridae	Ladybird-like	XM_002609019
Lamprey	Lethenteron camtschaticum	LjLbx-A	*HM116241
Hagfish	Eptatretus burgeri	EbLbx-A	**LC506433
Shark	Scyliorhinus torazame	Lbx1	**LC506430
		Lbx2	**LC506431
Coelacanth	Latimeria chalumnae	Lbx1	ENSLACT00000004494.1
		Lbx2	ENSLACT00000004009.1
Gar	Lepisosteus oculatus	Lbx1b	ENSLOCT00000014338.1
		Lbx2	ENSLOCT00000002197.1
Medaka	Oryzias latipes	Lbx1	ENSORLT00000015926
		Lbx2	ENSORLT00015029586.1
Green spotted pufferfish	Tetraodon nigroviridis	Lbx1b	ENSTNIT00000022810.1
		Lbx2	ENSTNIT00000016246.1
Japanese pufferfish	Takifugu rubripes	Lbx1a	ENSTRUT00000038483
		Lbx1b	ENSTRUG00000000457
		Lbx2	ENSTRUT00000019553
African clawed frog	Xenopus laevis	Lbx1	DQ294722
Western clawed frog	Xenopus tropicalis	Lbx1	NM_001079091
*cDNA sequence updated in this study.
**cDNAs cloned in this study.
