# Supplementary material for: Novel developmental bases for the evolution of hypobranchial muscles in vertebrates
Source: BMC Biol. 2020 Sep 9;18:120. doi: 10.1186/s12915-020-00851-y (PMC7488077; doi:10.1186/s12915-020-00851-y)
Supplement: Supplementary file 3 — Additional file 3: Table S2. Barcode primers used in lamprey genome editing experiments. [file 12915_2020_851_MOESM3_ESM.xlsx]

## Sheet: TableS2
Table S2. Barcode primers used for multiplexed amplicon sequencing
Caption*	Description	Nucleotide sequence of barcode-head primer
Fig. 1g, h	Cas9 only	GTAGACCT-GCTATGCGCGAGCTGC
Fig. 1i, j	LjLbx-A gRNA (target 2)	CACAAGTC-GCTATGCGCGAGCTGC
Fig. 1k, l	LjLbx-A gRNA (target 1 and 2)	CAGTAGTC-GCTATGCGCGAGCTGC
Fig. S6a, d	Uninjected	CTGTCTGT-GCTATGCGCGAGCTGC
Fig. S6b, e	Cas9 only	GACTTGAC-GCTATGCGCGAGCTGC
Fig. S6c, f	LjLbx-A gRNA (target 2)	CTTCAGGA-GCTATGCGCGAGCTGC
Fig. S7a	Cas9 only	GTGTACAC-GCTATGCGCGAGCTGC
Fig. S7b	LjLbx-A gRNA (target 1)	GACAACAG-GCTATGCGCGAGCTGC
* Individuals shown in Fig. 1 and Additional file 1: Fig. S6 - S8.
